# Supplementary material for: iTRAQ-Based Phosphoproteomic Analysis of Toxoplasma gondii Tachyzoites Provides Insight Into the Role of Phosphorylation for its Invasion and Egress
Source: Front Cell Infect Microbiol. 2020 Nov 26;10:586466. doi: 10.3389/fcimb.2020.586466 (PMC7756149; doi:10.3389/fcimb.2020.586466)
Supplement: Supplementary Table 2 — Quantitative and the mean phenotype score information of all the identified T. gondii phosphoproteins. [file Table_2.xlsx]

## Sheet: all identified phosphoproteins
Gene_ID	Protein	Phosphorylation Site	Mean Ratio	P value	Mean Phenotype
TGGT1_311480	hypothetical protein	S313	2.34	0.0002927	0.15
TGGT1_288650	dense granule protein GRA12	T356	10.47	3.954e-06	1.75
TGGT1_255420	hypothetical protein	T41	0.7	0.003259	1.74
TGGT1_216000	alveolin domain containing intermediate filament IMC3	S328	0.86	0.0006492	-4.22
		S2	n/a	NA
TGGT1_220270	alveolin domain containing intermediate filament IMC6	S399	1.14	0.2846	-3.19
TGGT1_264600	hypothetical protein	S15	n/a	NA	-3.19
TGGT1_265330	cell-cycle-associated protein kinase GSK, putative	Y211	0.87	0.05311	0.95
TGGT1_209800	formate/nitrite transporter protein	S296	1.49	0.13	-4.12
TGGT1_259260	membrane protein FtsH1	S185	1.15	0.03592	1.1
TGGT1_293510	poly(ADP-ribose) polymerase and DNA-Ligase Zn-finger region domain-containing protein	S268	1.36	0.001552	-4.16
TGGT1_214320	facilitative glucose transporter GT1	S17	1.1	0.2757	1.42
TGGT1_239800	hypothetical protein	S190	0.58	7.099e-05	-1.01
TGGT1_202390	S15 sporozoite-expressed protein	S10	n/a	NA	-0.03
TGGT1_230210	alveolin domain containing intermediate filament IMC10	S548	0.79	0.0005172	0.8
TGGT1_230160	hypothetical protein	T122	0.71	0.01972	2.11
		S5	0.85	0.008268
TGGT1_231160	hypothetical protein	T56	1.02	0.8108	-1.6
TGGT1_231640	alveolin domain containing intermediate filament IMC1	S281	0.77	0.002121	-4
TGGT1_231630	alveolin domain containing intermediate filament IMC4	S32	1.87	0.001501	-4.52
TGGT1_232030	hypothetical protein	S105	1.35	0.002374	1.13
TGGT1_273460	eukaryotic translation initiation factor 3 subunit 6 interacting protein	S41	2.13	3.746e-06	-2.27
TGGT1_212820	ubiquitin family protein	S302	0.7	3.816e-05	-3.09
TGGT1_230940	hypothetical protein	S89	0.92	0.3903	-4.92
		S519	1.79	0.00109
TGGT1_228360	peptidyl-prolyl isomerase FKBP12, putative	S23	0.62	5.732e-06	1.23
TGGT1_321620	dynamin-related protein DRPB	S751	1	0.9384	-4.91
TGGT1_313080	hypothetical protein	S425	1.48	1.188e-06	-4.43
TGGT1_227620	dense granule protein GRA2	S184	2.88	2.821e-05	2.47
TGGT1_312100	plasma membrane-type Ca(2+)-ATPase A1 PMCAA1	S474	0.81	0.001675	-0.42
TGGT1_279100	hypothetical protein	T62	1.47	6.849e-05	/
TGGT1_310420	hypothetical protein	S17	1.06	0.2323	1.89
TGGT1_257530	transporter, major facilitator family protein	S24	2.26	7.091e-08	-4.73
TGGT1_306540	phosphotransferase enzyme family protein	S36	0.75	0.004432	-4.71
TGGT1_313910	RNA recognition motif 2 protein	S355	0.84	0.001279	-5.42
TGGT1_311230	hypothetical protein	S3840	0.88	0.006539	0.74
TGGT1_308860	hypothetical protein	S508	0.74	1.325e-05	-0.37
TGGT1_203310	dense granule protein GRA7	S107	0.78	0.04069	1.9
		T80	0.99	0.9103
TGGT1_308090	rhoptry protein ROP5	T86	0.98	0.6153	/
TGGT1_227280	dense granule protein GRA3	S120	11.75	NA	2.14
TGGT1_263180	myosin D	S20	1.58	0.07109	1.56

## Sheet: regualted phosphoproteins
Gene_ID	Protein	Phosphorylation Site	Mean Ratio	P value	Mean Phenotype
TGGT1_311480	hypothetical protein	S313	2.34	0.0002927	0.15
TGGT1_288650	dense granule protein GRA12	T356	10.47	3.954e-06	1.75
TGGT1_231630	alveolin domain containing intermediate filament IMC4	S32	1.87	0.001501	-4.52
TGGT1_273460	eukaryotic translation initiation factor 3 subunit 6 interacting protein	S41	2.13	3.746e-06	-2.27
TGGT1_230940	hypothetical protein	S519	1.79	0.00109	-4.92
TGGT1_227620	dense granule protein GRA2	S184	2.88	2.821e-05	2.47
TGGT1_257530	transporter, major facilitator family protein	S24	2.26	7.091e-08	-4.73
TGGT1_227280	dense granule protein GRA3	S120	11.75	NA	2.14
TGGT1_239800	hypothetical protein	S190	0.58	7.099e-05	-0.03
TGGT1_228360	putative peptidyl-prolyl isomerase FKBP12	S23	0.62	5.732e-06	1.23
