# Supplementary material for: iTRAQ-Based Phosphoproteomic Analysis of Toxoplasma gondii Tachyzoites Provides Insight Into the Role of Phosphorylation for its Invasion and Egress
Source: Front Cell Infect Microbiol. 2020 Nov 26;10:586466. doi: 10.3389/fcimb.2020.586466 (PMC7756149; doi:10.3389/fcimb.2020.586466)
Supplement: Supplementary Table 3 — Enriched KEGG pathways with all the identified T. gondii phosphoproteins and the information of phosphoproteins involved in the regulation of these pathways. [file Table_3.xlsx]

## Sheet: Sheet1
Pathways	Protein
Toxoplasmosis	TGME49_227280, TGME49_203310
Glycerophospholipid metabolism	TGME49_306540
Metabolic pathways	TGME49_306540
cGMP-PKG signaling pathway	TGME49_312100
Fc gamma R-mediated phagocytosis	TGME49_263180
cAMP signaling pathway	TGME49_312100
T cell receptor signaling pathway	TGME49_265330
mTOR signaling pathway	TGME49_265330
ErbB signaling pathway	TGME49_265330
TNF signaling pathway	TGME49_321620
Focal adhesion	TGME49_265330
Apoptosis	TGME49_293510
Neurotrophin signaling pathway	TGME49_265330
IL-17 signaling pathway	TGME49_265330
Axon guidance	TGME49_265330
Calcium signaling pathway	TGME49_312100
Cell cycle	TGME49_265330
Wnt signaling pathway	TGME49_265330
HIF-1 signaling pathway	TGME49_214320
Chemokine signaling pathway	TGME49_265330
B cell receptor signaling pathway	TGME49_265330
EGFR tyrosine kinase inhibitor resistance	TGME49_265330
NOD-like receptor signaling pathway	TGME49_321620
Dopaminergic synapse	TGME49_265330
PI3K-Akt signaling pathway	TGME49_265330
Base excision repair	TGME49_293510
